# Supplementary material for: Early Infant Feeding Practices and Associations with Growth in Childhood
Source: Nutrients. 2024 Feb 29;16(5):714. doi: 10.3390/nu16050714 (PMC10934149; doi:10.3390/nu16050714)
Supplement: Supplementary file 1 [file nutrients-16-00714-s001.zip]

Archive with 1 entries (1 files):
- nutrients-2865075-supplementary.pdf
